# Supplementary material for: Hemophilia in the Era of Advanced Therapies: Structural Monitoring, the Role of Musculoskeletal Ultrasound, and a Proposed Multidisciplinary Care Model—A Structured Narrative Review
Source: Diagnostics (Basel). 2026 May 29;16(11):1683. doi: 10.3390/diagnostics16111683 (PMC13256219; doi:10.3390/diagnostics16111683)
Supplement: Supplementary file 1 [file diagnostics-16-01683-s001.zip]

Archive with 1 entries (1 files):
- diagnostics-4299090-supplementary.pdf
